# Supplementary material for: Antioxidant, Anti-Inflammatory and Attenuating Intracellular Reactive Oxygen Species Activities of Nicotiana tabacum var. Virginia Leaf Extract Phytosomes and Shape Memory Gel Formulation
Source: Gels. 2023 Jan 18;9(2):78. doi: 10.3390/gels9020078 (PMC9956251; doi:10.3390/gels9020078)
Supplement: Supplementary file 1 [file gels-09-00078-s001.zip]

Archive with 1 entries (1 files):
- gels-2162558-supplementary.pdf
